# Supplementary material for: Molecular Screening for Digital Dermatitis-Associated Treponemes in Bovine Ischaemic Teat Necrosis Lesions and Milk in Dairy Cattle
Source: Pathogens. 2024 May 17;13(5):427. doi: 10.3390/pathogens13050427 (PMC11123857; doi:10.3390/pathogens13050427)
Supplement: Supplementary file 1 [file pathogens-13-00427-s001.zip]

Archive with 1 entries (1 files):
- pathogens-2945905-supplementary.pdf
